# Supplementary material for: Dynamic Changes of the Gut Microbiota in Preterm Infants With Different Gestational Age
Source: Front Microbiol. 2022 Jun 30;13:923273. doi: 10.3389/fmicb.2022.923273 (PMC9279133; doi:10.3389/fmicb.2022.923273)
Supplement: Supplementary file 1 [file Data_Sheet_1.zip]

Archive with 6 entries (6 files):
- Supplementary Material/Supplementary Figures.docx
- Supplementary Material/Supplementary Table 1.xls
- Supplementary Material/Supplementary Table 2.xls
- Supplementary Material/Supplementary Table 3.xls
- Supplementary Material/Supplementary Table 4.xls
- Supplementary Material/Supplementary Table 5.xls
