# Supplementary material for: Dynamic Changes of the Gut Microbiota in Preterm Infants With Different Gestational Age
Source: Front Microbiol. 2022 Jun 30;13:923273. doi: 10.3389/fmicb.2022.923273 (PMC9279133; doi:10.3389/fmicb.2022.923273)
Supplement: Supplementary file 1 [file Data_Sheet_1.zip › Supplementary Material/Supplementary Table 1.xls]

## Sheet: taxall_diff.marker.filt
taxonname	mean(EP-M)	mean(VP-M)	mean(MP-M)	mean(T-M)	pvalue	fdr
c__Acidobacteria_Gp1	0.000343059	0.000116185	0.000231114	4.36697e-05	0.015638	0.0948696
c__Acidobacteria_Gp18	2.40743e-05	6.28026e-06	0	0	0.0162098	0.0948696
c__Acidobacteria_Gp3	0.000475468	0.000285752	7.2223e-05	8.73395e-05	0.0361684	0.14389
c__Acidobacteria_Gp6	0.000463431	0.000109905	8.66676e-05	3.02329e-05	0.028216	0.120989
c__Actinobacteria	0.0617988	0.037848	0.00697674	0.0240755	2.66969e-06	0.000302638
c__Alphaproteobacteria	0.16769	0.155031	0.0494631	0.092432	0.0166904	0.0948696
c__Bacilli	0.164777	0.0785127	0.131865	0.150896	0.00621044	0.0575118
c__Bacteroidia	0.0673239	0.0617161	0.0128413	0.116591	0.000121878	0.00433256
c__Betaproteobacteria	0.10958	0.0682727	0.0239155	0.0550743	0.000243294	0.00724623
c__Chloroflexia	8.42602e-05	3.14013e-06	0	6.71842e-06	0.0035203	0.0399936
c__Chloroplast	0.00158289	0.000807014	0.000390004	0.000614736	0.00546951	0.0530597
c__Cytophagia	0.00108936	0.00137852	0.000457412	0.000513959	0.031175	0.130852
c__Deltaproteobacteria	0.00377967	0.00496455	0.000568154	0.00108502	1.01623e-06	0.000264855
c__Fibrobacteria	0.00370143	0.000700249	0.00016852	0.000614736	0.0412729	0.155231
c__Gammaproteobacteria	0.263277	0.470797	0.674313	0.39636	0.00184587	0.0280847
c__Gemmatimonadetes	0.00046945	5.96625e-05	2.40743e-05	4.70289e-05	0.0204657	0.0979966
c__Ktedonobacteria	6.01859e-05	7.85033e-05	1.44446e-05	3.35921e-06	0.0155101	0.0948696
c__Methanobacteria	0.000662044	4.08217e-05	4.81487e-06	3.02329e-05	0.000589959	0.0141334
c__Methanomicrobia	0.000439357	0.000103624	2.40743e-05	3.35921e-05	0.0318557	0.132472
c__Mollicutes	0.00601859	0.0314484	0.000192595	0.00287548	0.015075	0.0948696
c__Negativicutes	0.00847417	0.00329714	0.00105446	0.00739698	0.0198433	0.0979966
c__Nitrospira	0.00012639	5.02421e-05	3.85189e-05	2.35145e-05	0.0032698	0.0387454
c__Sphingobacteriia	0.00195002	0.00107707	0.000601859	0.000601299	0.0160632	0.0948696
c__Spirochaetia	0.00166715	0.000558943	0.000158891	0.000413183	0.0436663	0.160401
c__Subdivision3	0.000216669	5.33822e-05	5.29636e-05	3.35921e-06	0.014773	0.0948696
c__Synergistia	0.000174539	8.16434e-05	1.44446e-05	5.71066e-05	0.00136424	0.0234905
c__Thermoplasmata	1.80558e-05	6.28026e-06	0	0	0.0375721	0.147873
c__Thermotogae	1.80558e-05	3.14013e-06	0	0	0.0154321	0.0948696
c__Verrucomicrobiae	0.000481487	0.000222949	0.000351485	0.000144446	0.0121372	0.0884542
f__Acetobacteraceae	0.00021065	0.000113045	0.000120372	3.69513e-05	0.00606509	0.0566418
f__Acidimicrobiaceae	0.000830565	4.7102e-05	1.44446e-05	1.67961e-05	0.00852126	0.0739404
f__Acidimicrobineae_incertae_sedis	4.21301e-05	3.14013e-06	0	0	0.00163114	0.0268286
f__Aerococcaceae	0.000162502	0.000207249	0.000158891	8.06211e-05	0.0401705	0.154783
f__Alcaligenaceae	0.0123983	0.000207249	0.00100149	9.06987e-05	0.000479909	0.0122991
f__Alcanivoracaceae	4.81487e-05	0	0	0	0.0186812	0.0948696
f__Bacillales_Incertae Sedis XI	0.000108335	0.000204109	1.92595e-05	0.000131009	0.0108698	0.0861764
f__Bacteriovoracaceae	0.000282874	9.73441e-05	9.62974e-06	4.03105e-05	0.010717	0.0861764
f__Bacteroidaceae	0.0280165	0.0506252	0.00924936	0.0932517	3.38335e-05	0.00186422
f__Bdellovibrionaceae	0.000114353	9.42039e-05	9.62974e-06	6.04658e-05	0.02015	0.0979966
f__Beijerinckiaceae	1.80558e-05	0	0	0	0.0186812	0.0948696
f__Bifidobacteriaceae	0.00640979	0.0287322	0.00280225	0.0156506	0.011267	0.0862588
f__Bradyrhizobiaceae	0.0470714	0.0438582	0.0114738	0.0228863	0.0128916	0.0918727
f__Burkholderiaceae	0.0293466	0.0276143	0.00740045	0.0171286	0.0201812	0.0979966
f__Burkholderiales_incertae_sedis	0.0103821	0.0104535	0.0022341	0.00543856	0.0180729	0.0948696
f__Caulobacteraceae	0.00925057	0.00891797	0.00184891	0.00443752	0.00539565	0.0530597
f__Chitinophagaceae	0.00120974	0.000505561	0.000308152	0.000268737	0.00534859	0.0530597
f__Chloroplast	0.00158289	0.000807014	0.000390004	0.000614736	0.00546951	0.0530597
f__Chromatiaceae	0.00290096	0.00212901	0.000288892	0.00274783	0.0136307	0.0948696
f__Clostridiaceae 1	0.00728851	0.0247913	0.0430401	0.00989287	0.00218653	0.0301961
f__Comamonadaceae	0.0260063	0.00868246	0.00599451	0.0100709	0.00343536	0.0394351
f__Coriobacteriaceae	0.00225697	0.00139422	0.000192595	0.000527396	0.00194854	0.0282538
f__Corynebacteriaceae	0.0432315	0.000910638	0.0017815	0.000728949	7.29538e-05	0.00308984
f__Desulfobulbaceae	9.02788e-05	6.28026e-06	3.37041e-05	2.35145e-05	0.0493212	0.178789
f__Desulfonatronaceae	1.80558e-05	0	0	0	0.0186812	0.0948696
f__Desulfovibrionaceae	0.00123983	0.00410415	0.000134816	0.000658405	0.000771765	0.0177184
f__Dietziaceae	4.21301e-05	6.28026e-06	3.85189e-05	6.71842e-06	0.0357518	0.143139
f__Ectothiorhodospiraceae	1.20372e-05	0	0	0	0.018677	0.0948696
f__Enterobacteriaceae	0.212528	0.408958	0.606385	0.290515	0.000852747	0.0187946
f__Eubacteriaceae	0.000282874	8.16434e-05	5.77784e-05	6.71842e-06	9.93724e-05	0.00381135
f__Fibrobacteraceae	0.00370143	0.000700249	0.00016852	0.000614736	0.0412729	0.155231
f__Fusobacteriaceae	0.000403245	0.000200968	0.000134816	0.000110854	0.0219117	0.102752
f__Gallionellaceae	4.81487e-05	7.85033e-05	4.81487e-06	2.68737e-05	0.0274822	0.120618
f__Gemmatimonadaceae	0.00046945	5.96625e-05	2.40743e-05	4.70289e-05	0.0204657	0.0979966
f__Geodermatophilaceae	0.000180558	0.000100484	1.44446e-05	5.37474e-05	0.0143628	0.0948696
f__Iamiaceae	6.62044e-05	1.25605e-05	4.33338e-05	6.71842e-06	0.0196061	0.0979966
f__Intrasporangiaceae	0.000367134	0.000119325	2.40743e-05	0.000114213	0.000173316	0.00578771
f__Lachnospiraceae	0.0292443	0.0162439	0.00489191	0.015832	0.000140177	0.00482735
f__Legionellaceae	7.2223e-05	9.42039e-06	9.62974e-06	0	0.00398252	0.0430268
f__Leptotrichiaceae	0.000258799	0.000832135	2.40743e-05	0.000107495	0.0388076	0.151652
f__Methanobacteriaceae	0.000662044	4.08217e-05	4.81487e-06	3.02329e-05	0.000589959	0.0141334
f__Methanocellaceae	4.21301e-05	0	0	0	0.0186812	0.0948696
f__Methylobacteriaceae	0.0060246	0.00514982	0.0013289	0.00333234	0.00338882	0.0394351
f__Methylophilaceae	5.41673e-05	0.000100484	1.92595e-05	3.69513e-05	0.0335993	0.137135
f__Nitrospiraceae	0.00012639	5.02421e-05	3.85189e-05	2.35145e-05	0.0032698	0.0387454
f__Nocardiaceae	0.000397227	0.000100484	4.81487e-05	1.67961e-05	4.44449e-05	0.00222628
f__Nocardioidaceae	0.00059584	0.000147586	0.000105927	0.000104136	0.00131814	0.0234905
f__Oxalobacteraceae	0.0279443	0.015305	0.00627377	0.0200679	0.011595	0.0869228
f__Paenibacillaceae 1	0.000282874	9.42039e-06	1.92595e-05	5.03882e-05	0.0111965	0.0862588
f__Paenibacillaceae 2	0.00114353	0	3.85189e-05	6.71842e-06	1.82112e-05	0.00125429
f__Phyllobacteriaceae	0.00206437	0.000869816	0.00293707	0.000735667	0.00278324	0.0356643
f__Porphyromonadaceae	0.0154979	0.00590345	0.00201261	0.0175586	0.00694926	0.0622608
f__Prevotellaceae	0.0209025	0.0043585	0.00117483	0.00477344	0.00287716	0.0360298
f__Rhizobiales_incertae_sedis	9.02788e-05	8.16434e-05	4.81487e-06	6.71842e-05	0.0122006	0.0884542
f__Rhodospirillaceae	0.000908806	0.000364255	0.000216669	0.000188116	0.044161	0.161679
f__Ruminococcaceae	0.0179655	0.00810782	0.00314892	0.00753471	0.00204894	0.0293238
f__SAR11	0.000108335	3.76816e-05	0	1.34368e-05	0.028122	0.120989
f__Sinobacteraceae	0.000120372	0.000106764	4.81487e-06	2.35145e-05	0.0134505	0.0944106
f__Solirubrobacteraceae	0.000102316	2.19809e-05	9.62974e-06	3.35921e-06	0.0105145	0.0851987
f__Sphingomonadaceae	0.0935409	0.0896068	0.0290288	0.0578288	0.0148962	0.0948696
f__Spirochaetaceae	0.00166113	0.000552663	0.000158891	0.000406464	0.0385267	0.151091
f__Staphylococcaceae	0.119776	0.00140992	0.00303818	0.0309115	2.18109e-05	0.00133531
f__Streptococcaceae	0.009714	0.00484208	0.0401079	0.0560619	0.00417333	0.0442213
f__Succinivibrionaceae	0.000975011	0.00046788	1.44446e-05	0.000322484	0.00110029	0.0221771
f__Sutterellaceae	0.000252781	0.000116185	5.77784e-05	0.00046693	0.042429	0.15743
f__Synergistaceae	0.000174539	8.16434e-05	1.44446e-05	5.71066e-05	0.00136424	0.0234905
f__Syntrophobacteraceae	3.61115e-05	3.14013e-06	0	3.35921e-06	0.00114709	0.0221771
f__Thermoactinomycetaceae 1	8.42602e-05	0	0	1.00776e-05	0.0317515	0.132472
f__Thermomonosporaceae	0.000162502	2.51211e-05	6.74082e-05	2.35145e-05	0.0204264	0.0979966
f__Trueperaceae	6.01859e-05	3.14013e-06	0	0	0.014715	0.0948696
f__Veillonellaceae	0.00769777	0.00309617	0.000616303	0.00704091	0.0022743	0.0301961
f__Verrucomicrobiaceae	0.000481487	0.000222949	0.000351485	0.000144446	0.0121372	0.0884542
f__Vibrionaceae	0.00309957	6.59428e-05	0.00123742	2.68737e-05	6.36994e-06	0.000501405
f__Xanthomonadaceae	0.0116821	0.0389376	0.0278685	0.00174007	0.00356129	0.0400464
g__Achromobacter	0.000138427	8.79237e-05	7.2223e-05	5.03882e-05	0.0322191	0.132979
g__Aciditerrimonas	4.21301e-05	3.14013e-06	0	0	0.00163114	0.0268286
g__Acidovorax	0.00063797	0.000562084	8.18528e-05	0.000715512	0.00126133	0.0234905
g__Aeromicrobium	0.000108335	3.14013e-06	1.92595e-05	1.00776e-05	0.0247295	0.111688
g__Alcaligenes	0.0121094	7.53632e-05	0.00091001	3.02329e-05	0.000332863	0.00965304
g__Alcanivorax	4.81487e-05	0	0	0	0.0186812	0.0948696
g__Allobaculum	0.000192595	3.14013e-06	3.85189e-05	1.00776e-05	0.000371903	0.0105086
g__Alsobacter	1.80558e-05	3.14013e-06	0	0	0.0154321	0.0948696
g__Alteromonas	3.00929e-05	0	0	0	0.00174462	0.0274718
g__Anaerosalibacter	0.000216669	0.000150726	0.000635563	0.000131009	0.0312287	0.130852
g__Anaerostipes	0.000643989	7.53632e-05	5.29636e-05	0.000124291	0.000213526	0.00672302
g__Aneurinibacillus	0.00112548	0	3.85189e-05	3.35921e-06	4.20806e-05	0.00220823
g__Aquabacterium	0.0103038	0.0103028	0.0021378	0.00541169	0.0284488	0.121514
g__Asteroleplasma	2.40743e-05	0	0	0	0.018677	0.0948696
g__Azospira	1.20372e-05	0	0	0	0.018677	0.0948696
g__Bacteroides	0.0280165	0.0506252	0.00924936	0.0932517	3.38335e-05	0.00186422
g__Bifidobacterium	0.0062834	0.0275892	0.00277336	0.0156103	0.0163479	0.0948696
g__Bilophila	9.02788e-05	0.00376816	1.44446e-05	0.000480367	0.00560061	0.0536684
g__Blastomonas	0.000138427	2.82612e-05	1.44446e-05	8.39803e-05	0.00129342	0.0234905
g__Blautia	0.00640979	0.00196258	0.000804083	0.00511608	0.00429724	0.0446751
g__Bombiscardovia	1.20372e-05	2.82612e-05	0	0	0.0418902	0.156319
g__Bosea	0.0102376	0.00996992	0.00203669	0.00528404	0.0215995	0.102157
g__Brachybacterium	0.000252781	5.02421e-05	1.92595e-05	2.35145e-05	0.040056	0.154783
g__Bradyrhizobium	0.0368097	0.0338883	0.00939862	0.0175922	0.0168924	0.0948696
g__Brevundimonas	0.000559728	0.0010331	0.000457412	0.000376232	0.0129811	0.0918727
g__Buchnera	7.82416e-05	9.42039e-06	4.81487e-06	0	0.000444536	0.0116638
g__Burkholderia	0.00882926	0.00706844	0.00145409	0.00657397	0.0205419	0.0979966
g__Candidatus Pelagibacter	0.000108335	3.76816e-05	0	1.34368e-05	0.028122	0.120989
g__Caulobacter	0.00843806	0.00777183	0.00131927	0.00394035	0.00764237	0.0679185
g__Cellvibrio	0	0	0.000317781	0	0.00948205	0.079765
g__Clostridium XlVa	0.000938899	0.00103938	0.000780009	0.000960734	0.0145005	0.0948696
g__Clostridium XlVb	0.000403245	8.16434e-05	3.85189e-05	0.000137728	0.00113887	0.0221771
g__Clostridium sensu stricto	0.00701767	0.0247128	0.0430112	0.00980554	0.00189407	0.0282063
g__Cohnella	1.20372e-05	0	0	0	0.018677	0.0948696
g__Collinsella	0.000475468	0.000163287	2.88892e-05	0.000231786	0.00101662	0.0211379
g__Comamonas	0.000385189	0.000178987	0.00019741	0.00017132	0.00927298	0.0786063
g__Coprobacter	1.20372e-05	0	0	0	0.018677	0.0948696
g__Corynebacterium	0.0432315	0.000910638	0.0017815	0.000728949	7.29538e-05	0.00308984
g__Defluviicoccus	4.21301e-05	0	1.92595e-05	0	0.0358498	0.143139
g__Delftia	0.0102978	0.0024336	0.00271559	9.06987e-05	2.04991e-06	0.000302638
g__Desulfocapsa	1.20372e-05	0	0	0	0.018677	0.0948696
g__Desulfonatronum	1.80558e-05	0	0	0	0.0186812	0.0948696
g__Dialister	0.000276855	0.00023237	5.77784e-05	4.03105e-05	0.0166235	0.0948696
g__Dietzia	4.21301e-05	6.28026e-06	3.85189e-05	6.71842e-06	0.0357518	0.143139
g__Dongia	5.41673e-05	0	0	3.35921e-06	0.0143553	0.0948696
g__Dorea	0.000812509	0.000298312	6.25933e-05	0.000157883	0.000393681	0.0108459
g__Eubacterium	6.62044e-05	5.02421e-05	9.62974e-06	3.35921e-06	0.00638424	0.0582294
g__Faecalibacterium	0.00321994	0.00161403	0.000654822	0.00138064	0.00223199	0.0301961
g__Fibrobacter	0.00370143	0.000700249	0.00016852	0.000614736	0.0412729	0.155231
g__Flavitalea	8.42602e-05	0	0	3.35921e-06	0.0140144	0.0948696
g__Flavonifractor	0.000102316	0.000326574	1.92595e-05	0.000147805	0.0113174	0.0862588
g__Frateuria	3.61115e-05	0	0	0	0.00174503	0.0274718
g__Fusicatenibacter	0.000914825	0.000373676	1.92595e-05	0.000225067	5.31842e-06	0.000488408
g__Gemella	0.000108335	0.000204109	1.92595e-05	0.000131009	0.0108698	0.0861764
g__Geminicoccus	7.82416e-05	9.42039e-06	9.62974e-06	6.71842e-06	0.00281927	0.0357108
g__Gemmatimonas	0.00046945	5.96625e-05	2.40743e-05	4.70289e-05	0.0204657	0.0979966
g__Gp1	0.000258799	8.16434e-05	0.000139631	2.35145e-05	0.027543	0.120618
g__Gp18	2.40743e-05	6.28026e-06	0	0	0.0162098	0.0948696
g__Gp3	0.000337041	0.000226089	4.33338e-05	7.05434e-05	0.00849405	0.0739404
g__Gp4	0.000391208	4.08217e-05	5.29636e-05	2.68737e-05	0.0405041	0.155231
g__Gp6	0.000463431	0.000109905	8.66676e-05	3.02329e-05	0.028216	0.120989
g__Herbaspirillum	0.0163164	0.0146016	0.00459338	0.00891534	0.0355997	0.143139
g__Howardella	6.01859e-06	3.45414e-05	0	0	0.0397413	0.154208
g__Ilumatobacter	0.000830565	4.7102e-05	1.44446e-05	1.67961e-05	0.00852126	0.0739404
g__Janibacter	0.000337041	9.73441e-05	2.40743e-05	9.06987e-05	7.23704e-05	0.00308984
g__Janthinobacterium	0.000150465	0.000119325	1.44446e-05	9.40579e-05	0.0113498	0.0862588
g__Kandleria	0.000132409	3.14013e-06	0	1.34368e-05	0.0343371	0.139629
g__Klebsiella	0.145331	0.378295	0.535023	0.121136	6.51106e-08	7.17518e-05
g__Kocuria	0.000391208	0.000100484	9.62974e-05	0.00012765	0.00111575	0.0221771
g__Kurthia	1.80558e-05	0	2.40743e-05	0	0.0396415	0.154208
g__Laceyella	2.40743e-05	0	0	6.71842e-06	0.0157917	0.0948696
g__Lachnospiracea_incertae_sedis	0.00390004	0.00181814	0.000572969	0.000987608	0.000412311	0.0110821
g__Lacibacter	1.20372e-05	0	0	0	0.018677	0.0948696
g__Lacibacterium	0.000150465	6.28026e-06	6.74082e-05	1.67961e-05	0.00373314	0.0411392
g__Lactococcus	0.000162502	9.10638e-05	9.14825e-05	0.000282174	0.0148575	0.0948696
g__Legionella	7.2223e-05	9.42039e-06	9.62974e-06	0	0.00398252	0.0430268
g__Luteimonas	3.00929e-05	0.000113045	0	0	0.0166044	0.0948696
g__Lysobacter	0.000162502	1.25605e-05	2.88892e-05	2.01553e-05	0.0215967	0.102157
g__Mangrovibacter	0.00258799	3.14013e-06	0.000284077	0	3.94411e-07	0.000217321
g__Massilia	0.00261207	0.000194688	0.000303337	0.000154524	2.10417e-05	0.00133531
g__Megamonas	0.00632553	0.00112103	0.000216669	0.00638922	0.00142972	0.0242392
g__Megasphaera	0.000120372	0.000609186	9.62974e-06	6.3825e-05	0.0130056	0.0918727
g__Methanobacterium	0.00021065	9.42039e-06	0	3.35921e-06	0.0245909	0.111688
g__Methanobrevibacter	0.000409264	2.82612e-05	0	2.35145e-05	0.00889838	0.0760156
g__Methanocella	4.21301e-05	0	0	0	0.0186812	0.0948696
g__Methylobacterium	0.00587414	0.00506817	0.00130483	0.00328531	0.00579056	0.0550103
g__Mizugakiibacter	1.80558e-05	0	0	0	0.0186812	0.0948696
g__Morganella	0.03755	6.90829e-05	0.00191632	8.73395e-05	2.17938e-06	0.000302638
g__Nitrospira	0.00012639	5.02421e-05	3.85189e-05	2.35145e-05	0.0032698	0.0387454
g__Nocardioides	0.00021065	0.000116185	6.74082e-05	3.35921e-05	0.00219208	0.0301961
g__Noviherbaspirillum	0.000102316	3.14013e-06	0	3.35921e-06	0.00865733	0.0745342
g__Parabacteroides	0.00127594	0.00401937	0.00124705	0.0153382	0.0100048	0.082897
g__Parasegetibacter	3.61115e-05	0	0	0	0.018677	0.0948696
g__Peredibacter	0.000198613	8.47836e-05	0	4.03105e-05	0.00445477	0.04588
g__Phenylobacterium	0.000162502	3.14013e-05	0	1.67961e-05	7.57038e-05	0.00308984
g__Phreatobacter	7.2223e-05	7.85033e-05	4.81487e-06	6.71842e-05	0.0276919	0.120618
g__Phyllobacterium	0.00176946	0.000759912	0.00264336	0.000725589	0.00425375	0.0446441
g__Pigmentiphaga	3.61115e-05	0	0	0	0.0186812	0.0948696
g__Piscinibacter	3.61115e-05	4.08217e-05	0	1.34368e-05	0.0257864	0.115515
g__Polynucleobacter	2.40743e-05	0.000100484	4.81487e-06	6.71842e-06	0.0217512	0.102435
g__Porphyrobacter	0.000144446	7.2223e-05	2.40743e-05	3.69513e-05	0.0419878	0.156319
g__Prevotella	0.0150224	0.00325004	0.000943714	0.00392356	0.0153401	0.0948696
g__Propionibacterium	0.000355097	0.002308	5.77784e-05	0.000194834	0.0265287	0.117881
g__Pseudoduganella	2.40743e-05	0	0	0	0.00174462	0.0274718
g__Pseudonocardia	0.000282874	5.65224e-05	4.81487e-06	3.02329e-05	0.0233834	0.108271
g__Psychrobacter	2.40743e-05	8.47836e-05	4.81487e-06	3.35921e-05	0.0249367	0.112164
g__Ralstonia	0.0202164	0.0203543	0.00590303	0.0105278	0.0418061	0.156319
g__Reyranella	0.000222688	4.7102e-05	2.88892e-05	3.35921e-05	0.0291099	0.123858
g__Rheinheimera	0.00288892	0.00212901	0.000288892	0.00274783	0.0276555	0.120618
g__Rhizobium	0.000138427	0.000166427	2.40743e-05	6.3825e-05	0.029812	0.126357
g__Rhodococcus	0.000373152	9.10638e-05	4.81487e-05	6.71842e-06	2.74626e-06	0.000302638
g__Roseateles	0.000872695	0.000986001	0.000163706	0.000423261	0.0228807	0.10639
g__Roseburia	0.0024616	0.00210703	0.000558525	0.00136384	0.0163273	0.0948696
g__Roseimicrobium	2.40743e-05	0	0	0	0.0186812	0.0948696
g__Ruminococcus	0.0030755	0.00204737	0.000958159	0.00222044	0.0260341	0.116152
g__Ruminococcus2	0.000908806	0.00273819	0.000380375	0.00134032	0.00234092	0.0307107
g__Saccharibacteria_genera_incertae_sedis	0.000950936	0.000320293	0.000332226	7.39026e-05	0.0179087	0.0948696
g__Saccharofermentans	0.000740286	0.000373676	6.25933e-05	0.000429979	0.0246765	0.111688
g__Sediminibacterium	0.000276855	1.57007e-05	4.81487e-05	5.03882e-05	0.0158429	0.0948696
g__Selenomonas	0.000138427	6.59428e-05	4.81487e-06	3.69513e-05	0.0243373	0.111285
g__Sideroxydans	4.81487e-05	7.2223e-05	4.81487e-06	2.35145e-05	0.0240229	0.110305
g__Skermanella	0.00021065	7.2223e-05	4.81487e-06	1.00776e-05	1.2017e-06	0.000264855
g__Solirubrobacter	0.000102316	2.19809e-05	9.62974e-06	3.35921e-06	0.0105145	0.0851987
g__Sphingobium	0.00352689	0.003787	0.000890751	0.00167625	0.0365582	0.144918
g__Sphingomonas	0.0869144	0.0827142	0.0274496	0.0544293	0.00987102	0.082408
g__Staphylococcus	0.118921	0.00130001	0.00299485	0.030804	6.40742e-05	0.00306999
g__Stenotrophomonas	0.0102918	0.0383316	0.0272859	0.00140079	0.00226519	0.0301961
g__Streptococcus	0.0095515	0.00475102	0.0400164	0.0557797	0.00639361	0.0582294
g__Streptophyta	0.00126992	0.000590345	0.000255188	0.000557629	0.0190777	0.0964385
g__Subdivision3_genera_incertae_sedis	0.000216669	5.33822e-05	5.29636e-05	3.35921e-06	0.014773	0.0948696
g__Succiniclasticum	0.000523617	7.53632e-05	1.92595e-05	0.000245222	0.0237826	0.109659
g__Succinivibrio	0.000962974	0.000449039	9.62974e-06	0.000302329	0.00067902	0.0159209
g__Tenacibaculum	6.01859e-06	3.14013e-05	0	0	0.0409869	0.155231
g__Thermoactinomyces	6.01859e-05	0	0	3.35921e-06	0.0140144	0.0948696
g__Thermovirga	2.40743e-05	0	0	0	0.0186812	0.0948696
g__Truepera	6.01859e-05	3.14013e-06	0	0	0.014715	0.0948696
g__Vallitalea	3.61115e-05	0	0	0	0.0186812	0.0948696
g__Veillonella	0.000457412	0.000850976	0.000308152	0.000429979	0.0320245	0.132673
g__Vibrio	0.00298522	1.88408e-05	0.00118446	2.35145e-05	5.1411e-06	0.000488408
g__Virgisporangium	1.80558e-05	0	0	6.71842e-06	0.0346602	0.140425
k__Archaea	0.00113751	0.000172707	8.18528e-05	9.74171e-05	0.00548894	0.0530597
k__Bacteria	0.995859	0.998081	0.99468	0.999782	0.000100299	0.00381135
o__Acidimicrobiales	0.00123381	0.000113045	7.70379e-05	4.36697e-05	0.000876251	0.0189339
o__Actinomycetales	0.0507487	0.00725056	0.00364967	0.00767244	7.17911e-07	0.000263713
o__Aeromonadales	0.00237132	0.00193746	0.000394819	0.00124963	0.0332713	0.13681
o__Alphaproteobacteria_incertae_sedis	9.62974e-05	1.57007e-05	2.40743e-05	6.71842e-06	0.00186042	0.0280847
o__Alteromonadales	0.000361115	0.000263771	0.000130001	7.39026e-05	0.0158905	0.0948696
o__Bacillales	0.132836	0.00871386	0.0388512	0.0370622	1.20206e-05	0.000883116
o__Bacteroidales	0.0673239	0.0617161	0.0128413	0.116591	0.000121878	0.00433256
o__Bdellovibrionales	0.000397227	0.000191548	1.92595e-05	0.000100776	0.00180477	0.0280121
o__Bifidobacteriales	0.00640979	0.0287322	0.00280225	0.0156506	0.011267	0.0862588
o__Burkholderiales	0.106836	0.0662882	0.0230873	0.0540564	0.000231122	0.00707491
o__Caulobacterales	0.00932279	0.00896822	0.00186335	0.00445095	0.00510387	0.0516006
o__Chromatiales	0.00302133	0.00219495	0.000332226	0.00274783	0.0123155	0.0887039
o__Coriobacteriales	0.00225697	0.00139422	0.000192595	0.000527396	0.00194854	0.0282538
o__Cytophagales	0.00108936	0.00137852	0.000457412	0.000513959	0.031175	0.130852
o__Desulfovibrionales	0.00133613	0.00415125	0.000202224	0.000712153	0.00402864	0.0431025
o__Desulfuromonadales	9.62974e-05	4.7102e-05	5.77784e-05	6.71842e-06	0.0104162	0.0851987
o__Enterobacteriales	0.212528	0.408958	0.606385	0.290515	0.000852747	0.0187946
o__Fibrobacterales	0.00370143	0.000700249	0.00016852	0.000614736	0.0412729	0.155231
o__Gallionellales	4.81487e-05	7.85033e-05	4.81487e-06	2.68737e-05	0.0274822	0.120618
o__Gemmatimonadales	0.00046945	5.96625e-05	2.40743e-05	4.70289e-05	0.0204657	0.0979966
o__Ktedonobacterales	4.81487e-05	7.2223e-05	1.44446e-05	3.35921e-06	0.0166585	0.0948696
o__Legionellales	9.62974e-05	9.42039e-06	9.62974e-06	3.35921e-06	0.00220535	0.0301961
o__Methanobacteriales	0.000662044	4.08217e-05	4.81487e-06	3.02329e-05	0.000589959	0.0141334
o__Methanocellales	4.21301e-05	0	0	0	0.0186812	0.0948696
o__Methanomicrobiales	1.20372e-05	6.28026e-05	0	0	0.0488723	0.177747
o__Methylophilales	5.41673e-05	0.000100484	1.92595e-05	3.69513e-05	0.0335993	0.137135
o__Myxococcales	0.000818528	0.000222949	0.000149261	0.000100776	0.00366364	0.0407811
o__Nitrospirales	0.00012639	5.02421e-05	3.85189e-05	2.35145e-05	0.0032698	0.0387454
o__Oceanospirillales	0.000782416	0.00232684	4.33338e-05	0.000131009	0.0119361	0.0884542
o__Rhizobiales	0.0601317	0.0534419	0.0167943	0.0287448	0.0114536	0.0864509
o__Rhodospirillales	0.00174539	0.000675128	0.000457412	0.000312407	0.0194558	0.0979006
o__Selenomonadales	0.00847417	0.00329714	0.00105446	0.00739698	0.0198433	0.0979966
o__Solirubrobacterales	0.000222688	5.65224e-05	3.85189e-05	3.02329e-05	0.0375062	0.147873
o__Sphingobacteriales	0.00195002	0.00107707	0.000601859	0.000601299	0.0160632	0.0948696
o__Sphingomonadales	0.0938719	0.0898988	0.0291781	0.0578758	0.0146499	0.0948696
o__Spirochaetales	0.00166715	0.000558943	0.000158891	0.000413183	0.0436663	0.160401
o__Synergistales	0.000174539	8.16434e-05	1.44446e-05	5.71066e-05	0.00136424	0.0234905
o__Verrucomicrobiales	0.000481487	0.000222949	0.000351485	0.000144446	0.0121372	0.0884542
o__Vibrionales	0.00309957	6.59428e-05	0.00123742	2.68737e-05	6.36994e-06	0.000501405
o__Xanthomonadales	0.0118325	0.0390475	0.0278733	0.00176359	0.00341294	0.0394351
p__Acidobacteria	0.00270836	0.000942039	0.000702971	0.00038295	0.0226605	0.105813
p__Actinobacteria	0.062172	0.0379171	0.00701526	0.0241191	2.50864e-06	0.000302638
p__Armatimonadetes	1.80558e-05	3.14013e-06	0	0	0.0154321	0.0948696
p__Bacteroidetes	0.0812569	0.0740003	0.0184987	0.124801	0.000198456	0.00643232
p__Candidatus Saccharibacteria	0.000950936	0.000320293	0.000332226	7.39026e-05	0.0179087	0.0948696
p__Chloroflexi	0.000499543	0.000339134	0.000264818	7.72618e-05	0.0109909	0.0862588
p__Cyanobacteria/Chloroplast	0.00172132	0.000904358	0.000414079	0.000725589	0.00692108	0.0622608
p__Euryarchaeota	0.00111946	0.000150726	2.88892e-05	9.06987e-05	0.00601995	0.0566418
p__Fibrobacteres	0.00370143	0.000700249	0.00016852	0.000614736	0.0412729	0.155231
p__Firmicutes	0.277818	0.141595	0.199124	0.296941	0.00509105	0.0516006
p__Gemmatimonadetes	0.00046945	5.96625e-05	2.40743e-05	4.70289e-05	0.0204657	0.0979966
p__Nitrospirae	0.00012639	5.02421e-05	3.85189e-05	2.35145e-05	0.0032698	0.0387454
p__Planctomycetes	0.000102316	8.16434e-05	1.92595e-05	1.34368e-05	0.0468779	0.171058
p__Proteobacteria	0.545627	0.699558	0.748784	0.545344	0.00266023	0.0344891
p__Spirochaetes	0.00166715	0.000558943	0.000158891	0.000413183	0.0436663	0.160401
p__Synergistetes	0.000174539	8.16434e-05	1.44446e-05	5.71066e-05	0.00136424	0.0234905
p__Tenericutes	0.00601859	0.0314484	0.000192595	0.00287548	0.015075	0.0948696
p__Thermotogae	1.80558e-05	3.14013e-06	0	0	0.0154321	0.0948696
p__Verrucomicrobia	0.00128196	0.000398797	0.000529636	0.000231786	0.000927167	0.0196488
