# Supplementary material for: Dynamic Changes of the Gut Microbiota in Preterm Infants With Different Gestational Age
Source: Front Microbiol. 2022 Jun 30;13:923273. doi: 10.3389/fmicb.2022.923273 (PMC9279133; doi:10.3389/fmicb.2022.923273)
Supplement: Supplementary file 1 [file Data_Sheet_1.zip › Supplementary Material/Supplementary Table 2.xls]

## Sheet: taxall_diff.marker.filt
taxonname	mean(EP-D14)	mean(VP-D14)	mean(MP-D14)	mean(T-D14)	pvalue	fdr
c__Acidobacteria_Gp3	2.88892e-05	0	0	5.89576e-06	0.0283064	0.128799
c__Acidobacteria_Gp7	1.73335e-05	0	4.01239e-06	0	0.0100092	0.0628967
c__Actinobacteria	0.0237123	0.0702856	0.256203	0.228844	3.77685e-08	1.44626e-06
c__Alphaproteobacteria	0.0191593	0.000891797	0.000625933	0.001527	0.000221326	0.00309317
c__Bacilli	0.142591	0.0918771	0.158297	0.173282	0.00288866	0.0250788
c__Bacteroidia	0.0359786	0.0153113	0.000918837	0.072736	0.000401117	0.00489021
c__Betaproteobacteria	0.00383071	0.000489861	0.000148458	0.000704543	0.000437974	0.00522831
c__Chloroplast	5.20006e-05	0	8.02478e-06	1.17915e-05	0.00596587	0.0427305
c__Clostridia	0.0500939	0.0496486	0.0669588	0.186088	0.000264352	0.00344258
c__Cytophagia	5.77784e-05	3.14013e-06	1.20372e-05	5.89576e-06	0.0100986	0.0628967
c__Deltaproteobacteria	0.000277336	3.14013e-05	1.20372e-05	7.3697e-05	0.0417145	0.17196
c__Epsilonproteobacteria	0.000150224	0	0	8.84364e-06	0.0283222	0.128799
c__Erysipelotrichia	0.000312003	0.000172707	8.42602e-05	0.0115203	0.0397309	0.167396
c__Fibrobacteria	5.20006e-05	0.000357975	0	1.17915e-05	0.0445775	0.174951
c__Gammaproteobacteria	0.712044	0.766544	0.449259	0.301704	1.27057e-11	1.45607e-09
c__Negativicutes	0.0103943	0.00325632	0.0608278	0.021151	7.56577e-08	2.40844e-06
f__Aeromonadaceae	6.35563e-05	0.000191548	0.00173736	0.000126759	0.044351	0.174951
f__Alcaligenaceae	0.000600896	3.14013e-06	0	0	1.08415e-10	7.76521e-09
f__Bacillaceae 1	0.00013289	1.25605e-05	4.01239e-06	7.3697e-05	0.00322978	0.0276219
f__Bacteroidaceae	0.00194135	0.0140898	0.000473462	0.0617286	1.62051e-05	0.00032019
f__Bifidobacteriaceae	0.0209851	0.0644418	0.238392	0.200459	5.27602e-07	1.37416e-05
f__Bradyrhizobiaceae	0.00148491	0.000166427	1.20372e-05	0.000280048	0.0133144	0.0713354
f__Burkholderiales_incertae_sedis	0.000398671	5.33822e-05	0	8.25406e-05	0.0468434	0.18136
f__Chloroplast	5.20006e-05	0	8.02478e-06	1.17915e-05	0.00596587	0.0427305
f__Chromatiaceae	7.51119e-05	1.25605e-05	0	1.17915e-05	0.035186	0.151591
f__Comamonadaceae	0.000647118	8.47836e-05	2.80867e-05	6.78012e-05	0.00988682	0.0628967
f__Corynebacteriaceae	0.00121335	0.000508701	3.20991e-05	3.24267e-05	0.00494273	0.0382728
f__Cytophagaceae	3.46671e-05	3.14013e-06	0	0	0.0109342	0.0666521
f__Enterobacteriaceae	0.678244	0.76244	0.446732	0.298655	4.38921e-11	3.59288e-09
f__Erysipelotrichaceae	0.000312003	0.000172707	8.42602e-05	0.0115203	0.0397309	0.167396
f__Fibrobacteraceae	5.20006e-05	0.000357975	0	1.17915e-05	0.0445775	0.174951
f__Geodermatophilaceae	1.15557e-05	0	0	0	0.0144385	0.0713354
f__Halomonadaceae	1.15557e-05	0	0	0	0.0144385	0.0713354
f__Helicobacteraceae	2.88892e-05	0	0	0	0.00117532	0.011815
f__Lachnospiraceae	0.0290279	0.00174277	0.0030454	0.0494566	0.0248512	0.117684
f__Lactobacillaceae	0.00037556	0.000436478	0.0056013	0.0042361	0.00404078	0.0335561
f__Leuconostocaceae	0.000306226	0	0	0	8.81574e-05	0.00133047
f__Micrococcaceae	0.00110357	0.00512155	0.0162341	0.0184066	1.90663e-10	1.0925e-08
f__Moraxellaceae	0.028427	0.00231114	0.000573772	0.00255286	0.000160118	0.0023525
f__Oxalobacteraceae	0.00072223	0.000106764	4.01239e-05	0.000191612	0.00121064	0.0119602
f__Paenibacillaceae 2	3.46671e-05	0	0	0	0.0144414	0.0713354
f__Peptostreptococcaceae	0.00298714	0.00942353	0.0147335	0.0272561	0.0129147	0.0713354
f__Phyllobacteriaceae	0.0133526	0.000138166	0.000437351	8.84364e-05	0.00162979	0.0155645
f__Planococcaceae	3.46671e-05	0	0	0	0.00117532	0.011815
f__Pseudomonadaceae	0.000265781	0.000615466	9.62974e-05	4.71661e-05	0.0327759	0.145077
f__Rhodobacteraceae	6.35563e-05	3.14013e-06	0	8.84364e-06	0.0006728	0.00727385
f__Sphingomonadaceae	0.00332226	0.000449039	0.000136421	0.000981644	0.00786251	0.0542798
f__Staphylococcaceae	0.0588704	0.00209761	0.0183808	0.00287418	3.95606e-05	0.000708382
f__Streptococcaceae	0.010377	0.00801362	0.0763758	0.136944	1.89708e-12	3.62343e-10
f__Thermomonosporaceae	1.15557e-05	0	0	0	0.0144385	0.0713354
f__Veillonellaceae	0.010273	0.0032312	0.0608278	0.0199483	4.85291e-08	1.73795e-06
f__Vibrionaceae	0.00021378	3.14013e-06	2.0062e-05	2.94788e-06	3.67476e-06	8.09861e-05
f__Xanthomonadaceae	0.00457027	0.000847836	8.42602e-05	0.00015329	0.00215037	0.0195581
g__Achromobacter	1.15557e-05	0	0	0	0.0144385	0.0713354
g__Acinetobacter	0.0283114	0.00229544	0.000569759	0.00206057	0.000189839	0.00271944
g__Aeromonas	6.35563e-05	0.000191548	0.00173736	0.000126759	0.044351	0.174951
g__Alcaligenes	0.000572006	0	0	0	1.60645e-09	7.6708e-08
g__Anaerostipes	0.000306226	0	0	0	4.15857e-07	1.19143e-05
g__Aquabacterium	0.000398671	5.33822e-05	0	8.25406e-05	0.0468434	0.18136
g__Bacillus	0.000109779	3.14013e-06	4.01239e-06	5.30618e-05	0.00454978	0.0362087
g__Bacteroides	0.00194135	0.0140898	0.000473462	0.0617286	1.62051e-05	0.00032019
g__Bifidobacterium	0.0209793	0.0644418	0.238388	0.200011	6.33383e-07	1.5122e-05
g__Blautia	0.00257114	0.000367395	0.00148057	0.00187485	0.0135715	0.0713354
g__Bosea	0.000340893	3.45414e-05	0	8.25406e-05	0.027543	0.12831
g__Bradyrhizobium	0.00114401	0.000131886	1.20372e-05	0.000197508	0.0226984	0.108385
g__Catenibacterium	1.73335e-05	0	0	0	0.0144414	0.0713354
g__Caulobacter	0.000242669	2.19809e-05	0	4.12703e-05	0.0404715	0.16872
g__Clostridium XI	0.00287159	0.00941411	0.0147295	0.0272089	0.009674	0.0628967
g__Comamonas	6.35563e-05	0	0	1.17915e-05	0.00743612	0.0526037
g__Coprobacter	1.15557e-05	0	0	0	0.0144385	0.0713354
g__Coprococcus	0.000306226	6.28026e-06	3.20991e-05	2.94788e-06	0.0251178	0.117972
g__Corynebacterium	0.00121335	0.000508701	3.20991e-05	3.24267e-05	0.00494273	0.0382728
g__Curvibacter	8.66676e-05	1.25605e-05	0	2.3583e-05	0.00576347	0.0423393
g__Dorea	0.000612451	0	8.02478e-06	2.94788e-06	7.04163e-05	0.00115282
g__Dyadobacter	1.73335e-05	0	0	0	0.0144414	0.0713354
g__Eggerthella	1.15557e-05	6.28026e-06	0.00133613	0.00063969	0.00570003	0.0423393
g__Erysipelotrichaceae_incertae_sedis	2.31114e-05	0	3.61115e-05	0	0.0177381	0.0861351
g__Faecalibacterium	0.000624007	9.42039e-06	4.41363e-05	1.47394e-05	5.5399e-07	1.38016e-05
g__Fibrobacter	5.20006e-05	0.000357975	0	1.17915e-05	0.0445775	0.174951
g__Finegoldia	0	0	6.41982e-05	5.89576e-06	0.00454917	0.0362087
g__Gemmiger	0.00021378	6.28026e-06	4.01239e-06	0	0.000629606	0.00707381
g__Gp7	1.73335e-05	0	4.01239e-06	0	0.0100092	0.0628967
g__Halomonas	1.15557e-05	0	0	0	0.0144385	0.0713354
g__Helicobacter	2.31114e-05	0	0	0	0.00117532	0.011815
g__Holdemanella	2.31114e-05	0	0	0	0.0144414	0.0713354
g__Janibacter	1.15557e-05	0	0	0	0.0144385	0.0713354
g__Klebsiella	0.625399	0.707519	0.35045	0.125332	1.413e-15	8.09649e-13
g__Lachnospiracea_incertae_sedis	0.0219327	0.000609186	0.000228706	0.0180027	0.040634	0.16872
g__Lactobacillus	0.00037556	0.000436478	0.0056013	0.0042361	0.00404078	0.0335561
g__Lysobacter	2.88892e-05	3.14013e-06	0	0	0.0109342	0.0666521
g__Mangrovibacter	0.000167557	0	0	0	8.82335e-05	0.00133047
g__Massilia	0.000121335	0	4.01239e-06	5.89576e-06	0.000227335	0.0031015
g__Mesorhizobium	1.73335e-05	0	0	0	0.00117458	0.011815
g__Morganella	0.00373826	0	1.20372e-05	0	7.19678e-10	3.74887e-08
g__Novosphingobium	8.08898e-05	1.88408e-05	0	1.47394e-05	0.0205185	0.0987991
g__Oscillibacter	0.00013289	3.45414e-05	0	1.17915e-05	0.00802289	0.0547275
g__Parabacteroides	0.0312408	0.000499281	6.82106e-05	0.0108895	0.0329144	0.145077
g__Paracoccus	3.46671e-05	3.14013e-06	0	5.89576e-06	0.00254646	0.0227988
g__Phascolarctobacterium	0.000115557	6.28026e-06	0	0.00120273	0.0307731	0.138843
g__Phyllobacterium	0.0133353	0.000138166	0.000437351	8.84364e-05	0.00549157	0.0414035
g__Pseudomonas	0.000265781	0.000615466	9.62974e-05	4.71661e-05	0.0327759	0.145077
g__Pseudoxanthomonas	1.15557e-05	0	0	0	0.0144385	0.0713354
g__Rheinheimera	7.51119e-05	1.25605e-05	0	1.17915e-05	0.035186	0.151591
g__Rhizomicrobium	1.73335e-05	0	0	0	0.0144414	0.0713354
g__Roseburia	0.000774231	8.16434e-05	3.20991e-05	2.65309e-05	0.0117775	0.0695724
g__Rothia	0.00109779	0.00511841	0.0162341	0.0184066	1.64081e-10	1.04465e-08
g__Sphingomonas	0.00309692	0.000405077	0.000136421	0.000946269	0.00840927	0.0566884
g__Staphylococcus	0.0588647	0.00209761	0.0183808	0.00286239	3.94031e-05	0.000708382
g__Stenotrophomonas	0.00436805	0.000828995	8.02478e-05	0.000141498	0.00154244	0.0149799
g__Streptococcus	0.0103654	0.00800734	0.0763758	0.136935	1.8637e-12	3.62343e-10
g__Streptophyta	3.46671e-05	0	8.02478e-06	1.17915e-05	0.0341276	0.149276
g__Veillonella	0.009909	0.00310873	0.0606954	0.0159687	9.29542e-09	4.09713e-07
g__Vibrio	0.000208002	3.14013e-06	2.0062e-05	2.94788e-06	4.16286e-05	0.000722824
g__Weissella	0.000306226	0	0	0	8.81574e-05	0.00133047
o__Actinomycetales	0.00249603	0.00576528	0.0163946	0.0186571	2.29373e-07	6.9174e-06
o__Aeromonadales	9.24455e-05	0.000270051	0.00173736	0.000150342	0.0166674	0.0816273
o__Alphaproteobacteria_incertae_sedis	6.35563e-05	0	0	0	0.0144414	0.0713354
o__Bacillales	0.0599047	0.00232998	0.0184008	0.00615222	4.7002e-05	0.000792122
o__Bacteroidales	0.0359786	0.0153113	0.000918837	0.072736	0.000401117	0.00489021
o__Bifidobacteriales	0.0209851	0.0644418	0.238392	0.200459	5.27602e-07	1.37416e-05
o__Burkholderiales	0.00370937	0.0004773	0.000140434	0.000678012	0.000507581	0.00581688
o__Campylobacterales	0.000150224	0	0	8.84364e-06	0.0283222	0.128799
o__Chromatiales	8.66676e-05	1.25605e-05	0	1.47394e-05	0.00903891	0.0602243
o__Clostridiales	0.0500939	0.0496455	0.0669588	0.186088	0.000261946	0.00344258
o__Cytophagales	5.77784e-05	3.14013e-06	1.20372e-05	5.89576e-06	0.0100986	0.0628967
o__Desulfobacterales	1.15557e-05	0	0	0	0.0144385	0.0713354
o__Desulfuromonadales	1.73335e-05	3.14013e-06	0	0	0.0111832	0.0674524
o__Enterobacteriales	0.678244	0.76244	0.446732	0.298655	4.38921e-11	3.59288e-09
o__Erysipelotrichales	0.000312003	0.000172707	8.42602e-05	0.0115203	0.0397309	0.167396
o__Fibrobacterales	5.20006e-05	0.000357975	0	1.17915e-05	0.0445775	0.174951
o__Lactobacillales	0.0826867	0.0895471	0.139896	0.16713	0.00204147	0.0191764
o__Myxococcales	3.46671e-05	0	0	8.84364e-06	0.00433897	0.0355176
o__Oceanospirillales	1.15557e-05	0	0	0	0.0144385	0.0713354
o__Pseudomonadales	0.0286928	0.0029266	0.000670069	0.00260003	0.000362487	0.00461566
o__Rhizobiales	0.0152477	0.000367395	0.000473462	0.000427442	0.000486059	0.00568392
o__Rhodobacterales	6.35563e-05	3.14013e-06	0	8.84364e-06	0.0006728	0.00727385
o__Rhodospirillales	8.08898e-05	3.14013e-06	0	2.94788e-05	0.00548328	0.0414035
o__Selenomonadales	0.0103943	0.00325632	0.0608278	0.021151	7.56577e-08	2.40844e-06
o__Sphingomonadales	0.00334537	0.000449039	0.000136421	0.000987539	0.0076848	0.0536999
o__Vibrionales	0.00021378	3.14013e-06	2.0062e-05	2.94788e-06	3.67476e-06	8.09861e-05
o__Xanthomonadales	0.00457605	0.000847836	8.42602e-05	0.00015329	0.00215037	0.0195581
p__Acidobacteria	0.000138668	9.42039e-06	1.20372e-05	2.3583e-05	0.00283476	0.0249895
p__Actinobacteria	0.0237296	0.0702856	0.256203	0.22885	3.78602e-08	1.44626e-06
p__Bacteroidetes	0.0365449	0.0155342	0.000995073	0.0731369	3.28781e-05	0.000627972
p__Cyanobacteria/Chloroplast	5.20006e-05	0	8.02478e-06	1.47394e-05	0.011389	0.0679781
p__Fibrobacteres	5.20006e-05	0.000357975	0	1.17915e-05	0.0445775	0.174951
p__Firmicutes	0.203496	0.145008	0.286188	0.392047	5.12427e-06	0.000108748
p__Proteobacteria	0.735473	0.76796	0.450046	0.304021	5.41526e-12	7.75735e-10
