# Supplementary material for: Dynamic Changes of the Gut Microbiota in Preterm Infants With Different Gestational Age
Source: Front Microbiol. 2022 Jun 30;13:923273. doi: 10.3389/fmicb.2022.923273 (PMC9279133; doi:10.3389/fmicb.2022.923273)
Supplement: Supplementary file 1 [file Data_Sheet_1.zip › Supplementary Material/Supplementary Table 3.xls]

## Sheet: taxall_diff.marker.filt
taxonname	mean(EP-D28)	mean(VP-D28)	mean(MP-D28)	mean(T-D28)	pvalue	fdr
c__Actinobacteria	0.0433894	0.139218	0.329187	0.271172	2.61735e-06	7.71112e-05
c__Bacilli	0.137813	0.0839877	0.100168	0.11222	0.00488268	0.0467516
c__Bacteroidia	0.0109168	0.0112975	0.0376488	0.0864082	0.000358197	0.00508109
c__Betaproteobacteria	0.00211113	0.000233572	0.00605126	0.000185716	0.0289624	0.133646
c__Clostridia	0.0337448	0.0747401	0.0839954	0.221017	0.00930392	0.0774652
c__Erysipelotrichia	0.000411116	6.14664e-05	7.2223e-05	0.00384993	0.00567856	0.0505788
c__Gammaproteobacteria	0.757297	0.592957	0.348703	0.273587	4.44267e-12	5.67181e-10
c__Methanomicrobia	2.77781e-05	1.84399e-05	0	2.94788e-06	0.0164476	0.107947
c__Mollicutes	1.11112e-05	0	0	0	0.0222614	0.107947
c__Negativicutes	0.0121501	0.095571	0.091682	0.0277749	1.6417e-05	0.000314387
c__Sphingobacteriia	2.77781e-05	3.07332e-06	1.54764e-05	0	0.0176363	0.107947
c__Synergistia	3.33337e-05	3.68798e-05	0	1.47394e-05	0.0462165	0.177009
f__Aeromonadaceae	2.22225e-05	5.83931e-05	5.15879e-05	0.000601367	0.010732	0.083885
f__Anaeroplasmataceae	1.11112e-05	0	0	0	0.0222614	0.107947
f__Bacteroidaceae	0.00306115	0.0108365	0.0228173	0.0801882	1.20955e-06	4.55299e-05
f__Bifidobacteriaceae	0.0403671	0.135936	0.321114	0.247878	1.42988e-05	0.000314387
f__Caulobacteraceae	0.00049445	6.14664e-06	5.15879e-06	5.89576e-06	0.0409418	0.16506
f__Desulfovibrionaceae	2.77781e-05	0.000196692	5.67467e-05	0.00139729	0.0488054	0.180331
f__Enterobacteriaceae	0.736258	0.591122	0.343565	0.268926	1.27185e-11	9.74237e-10
f__Enterococcaceae	0.119329	0.0537554	0.0277285	0.0109337	0.000480736	0.00634903
f__Erysipelotrichaceae	0.000411116	6.14664e-05	7.2223e-05	0.00384993	0.00567856	0.0505788
f__Lactobacillaceae	0.00111112	0.000116786	0.0119271	0.00326625	0.000102985	0.00171493
f__Leptotrichiaceae	1.11112e-05	0	2.06351e-05	0	0.0229396	0.108467
f__Micrococcaceae	0.00231669	0.00231421	0.00690246	0.0192585	1.30765e-06	4.55299e-05
f__Nocardiaceae	3.88893e-05	0	0	0	0.0222658	0.107947
f__Phyllobacteriaceae	0.000438894	6.45397e-05	2.57939e-05	2.3583e-05	0.0190479	0.107947
f__Rikenellaceae	0.000244447	3.07332e-06	5.15879e-06	1.17915e-05	0.0166503	0.107947
f__Staphylococcaceae	0.0100723	0.00148749	0.00499371	0.00152405	0.0158397	0.107947
f__Streptococcaceae	0.0072223	0.028545	0.0554363	0.0961893	2.49711e-07	1.37096e-05
f__Sutterellaceae	9.44455e-05	1.22933e-05	3.09527e-05	5.89576e-06	0.0418165	0.166831
f__Synergistaceae	3.33337e-05	3.68798e-05	0	1.47394e-05	0.0462165	0.177009
f__Veillonellaceae	0.0121501	0.0955587	0.0916717	0.0277749	1.85622e-05	0.000338539
f__Vibrionaceae	4.44449e-05	0	0	0	0.000219086	0.0033564
f__Xanthomonadaceae	0.013189	2.15132e-05	0.000330162	5.89576e-06	0.0347332	0.14947
g__Acetatifactor	3.33337e-05	0	0	0	0.0222658	0.107947
g__Acidovorax	7.2223e-05	0	0	0	0.0222658	0.107947
g__Aeromonas	2.22225e-05	5.83931e-05	4.64291e-05	0.000601367	0.00770187	0.0670413
g__Alistipes	0.000216669	3.07332e-06	5.15879e-06	1.17915e-05	0.0166503	0.107947
g__Allobaculum	1.66669e-05	0	0	0	0.0222658	0.107947
g__Anaerococcus	5.55562e-06	9.21996e-06	8.76994e-05	2.94788e-06	0.0485915	0.180331
g__Anaeroplasma	1.11112e-05	0	0	0	0.0222614	0.107947
g__Bacteroides	0.00306115	0.0108365	0.0228173	0.0801882	1.20955e-06	4.55299e-05
g__Barnesiella	2.77781e-05	0	0	0	0.00229673	0.0231486
g__Bifidobacterium	0.0403671	0.135785	0.321073	0.247775	1.54698e-05	0.000314387
g__Brevundimonas	0.000488894	0	5.15879e-06	2.94788e-06	0.00135841	0.0162585
g__Buchnera	1.11112e-05	0	0	0	0.0222614	0.107947
g__Clostridium XlVb	5.55562e-06	0	3.61115e-05	2.3583e-05	0.00965035	0.0777352
g__Coprobacillus	1.11112e-05	0	0	0	0.0222614	0.107947
g__Delftia	0.00146668	9.21996e-06	0	0	0.0489672	0.180331
g__Desulfovibrio	2.22225e-05	6.7613e-05	5.15879e-06	8.84364e-06	0.0163486	0.107947
g__Dorea	1.11112e-05	0	0	0	0.0222614	0.107947
g__Enhydrobacter	3.88893e-05	3.07332e-06	0.000474608	2.94788e-06	0.0021441	0.0231486
g__Enterococcus	0.119329	0.0537554	0.0277285	0.0109337	0.000480736	0.00634903
g__Erysipelotrichaceae_incertae_sedis	0.000127779	1.84399e-05	5.67467e-05	0.000135602	0.0365454	0.153812
g__Faecalibacterium	2.77781e-05	3.07332e-06	0	0	0.00225436	0.0231486
g__Finegoldia	5.55562e-05	1.22933e-05	0.000206351	1.17915e-05	0.0140331	0.101409
g__Granulicatella	5.55562e-05	6.14664e-06	3.61115e-05	0	0.0407268	0.16506
g__Holdemanella	1.11112e-05	0	0	0	0.0222614	0.107947
g__Intestinimonas	1.66669e-05	0	0	0	0.0222658	0.107947
g__Klebsiella	0.639735	0.4871	0.158896	0.130063	3.57634e-13	1.36974e-10
g__Lachnospiracea_incertae_sedis	0.00081112	0.00621733	0.000361115	0.0158213	0.0405536	0.16506
g__Lactobacillus	0.00111112	0.000116786	0.0119271	0.00326625	0.000102985	0.00171493
g__Leptotrichia	1.11112e-05	0	2.06351e-05	0	0.0229396	0.108467
g__Oscillibacter	0.000188891	0	5.15879e-06	0	0.00175351	0.0203513
g__Paracoccus	0	0	1.54764e-05	0	0.0324697	0.142941
g__Parasutterella	7.2223e-05	3.07332e-06	0	2.94788e-06	0.0114019	0.0873384
g__Phyllobacterium	0.000438894	6.45397e-05	2.57939e-05	2.3583e-05	0.0190479	0.107947
g__Proteus	0.000594451	3.07332e-06	5.15879e-06	0	0.00134638	0.0162585
g__Rhodococcus	3.88893e-05	0	0	0	0.0222658	0.107947
g__Rikenella	2.77781e-05	0	0	0	0.00229673	0.0231486
g__Rothia	0.00231114	0.00231421	0.0068973	0.0192585	1.29442e-06	4.55299e-05
g__Staphylococcus	0.0100668	0.00147827	0.00499371	0.00143562	0.0119137	0.0894695
g__Stenotrophomonas	0.0131835	1.84399e-05	0.000330162	5.89576e-06	0.025597	0.119557
g__Streptococcus	0.00721119	0.0285296	0.0554002	0.0948952	2.50568e-07	1.37096e-05
g__Variovorax	0	0	1.03176e-05	0	0.0324639	0.142941
g__Veillonella	0.0120335	0.0942649	0.0901756	0.022849	1.19212e-05	0.000304388
g__Vibrio	1.66669e-05	0	0	0	0.0222658	0.107947
g__Youngiibacter	1.11112e-05	5.22464e-05	0	8.84364e-06	0.031813	0.142941
k__Archaea	4.44449e-05	2.45866e-05	0	2.94788e-06	0.0136743	0.100716
o__Actinomycetales	0.0026167	0.0025232	0.00710881	0.0193882	7.79342e-06	0.000213206
o__Aeromonadales	2.22225e-05	5.83931e-05	5.15879e-05	0.000622002	0.00974227	0.0777352
o__Anaeroplasmatales	1.11112e-05	0	0	0	0.0222614	0.107947
o__Bacillales	0.010089	0.00156432	0.00499887	0.00181589	0.0357652	0.152201
o__Bacteroidales	0.0109168	0.0112975	0.0376488	0.0864082	0.000358197	0.00508109
o__Bifidobacteriales	0.0403671	0.135936	0.321114	0.247878	1.42988e-05	0.000314387
o__Burkholderiales	0.00208336	0.000227426	0.00600999	0.000179821	0.0315751	0.142941
o__Caulobacterales	0.00049445	6.14664e-06	5.15879e-06	5.89576e-06	0.0409418	0.16506
o__Clostridiales	0.0337004	0.0747401	0.0839902	0.221017	0.00907337	0.0772245
o__Desulfovibrionales	2.77781e-05	0.000196692	5.67467e-05	0.00139729	0.0488054	0.180331
o__Enterobacteriales	0.736258	0.591122	0.343565	0.268926	1.27185e-11	9.74237e-10
o__Erysipelotrichales	0.000411116	6.14664e-05	7.2223e-05	0.00384993	0.00567856	0.0505788
o__Lactobacillales	0.127724	0.0824234	0.0951693	0.110404	0.00316176	0.0310501
o__Selenomonadales	0.0121501	0.095571	0.091682	0.0277749	1.6417e-05	0.000314387
o__Sphingobacteriales	2.77781e-05	3.07332e-06	1.54764e-05	0	0.0176363	0.107947
o__Synergistales	3.33337e-05	3.68798e-05	0	1.47394e-05	0.0462165	0.177009
o__Vibrionales	4.44449e-05	0	0	0	0.000219086	0.0033564
o__Xanthomonadales	0.013189	2.15132e-05	0.000330162	5.89576e-06	0.0347332	0.14947
p__Actinobacteria	0.0433894	0.139221	0.329187	0.271172	2.61735e-06	7.71112e-05
p__Bacteroidetes	0.0109723	0.0113375	0.0377262	0.0864259	0.000515297	0.00657862
p__Euryarchaeota	4.44449e-05	2.15132e-05	0	2.94788e-06	0.0158682	0.107947
p__Firmicutes	0.184163	0.254369	0.276078	0.364865	0.00206213	0.0231486
p__Proteobacteria	0.761036	0.593596	0.355606	0.275355	3.59854e-12	5.67181e-10
p__Synergistetes	3.33337e-05	3.68798e-05	0	1.47394e-05	0.0462165	0.177009
p__Tenericutes	1.11112e-05	0	0	0	0.0222614	0.107947
