# Supplementary material for: Dynamic Changes of the Gut Microbiota in Preterm Infants With Different Gestational Age
Source: Front Microbiol. 2022 Jun 30;13:923273. doi: 10.3389/fmicb.2022.923273 (PMC9279133; doi:10.3389/fmicb.2022.923273)
Supplement: Supplementary file 1 [file Data_Sheet_1.zip › Supplementary Material/Supplementary Table 4.xls]

## Sheet: taxall_diff.marker.filt
taxonname	mean(EP-D120)	mean(VP-D120)	mean(MP-D120)	mean(T-D120)	pvalue	fdr
c__Acidobacteria_Gp10	0	0.000137224	0.000121876	9.62974e-06	0.00110874	0.0226592
c__Acidobacteria_Gp16	0	0.000447783	0.000388199	2.56793e-05	0.000347522	0.0126729
c__Acidobacteria_Gp25	0	2.16669e-05	3.61115e-05	0	0.0397509	0.173847
c__Acidobacteria_Gp3	0	0.000252781	0.000207641	1.28396e-05	0.00324212	0.0443838
c__Acidobacteria_Gp4	0	0.000137224	0.000135418	5.45685e-05	0.00629522	0.0621428
c__Acidobacteria_Gp6	1.60496e-05	0.000476672	0.000383685	0.000128396	0.0070963	0.0671718
c__Acidobacteria_Gp7	0	0.000339448	0.000306948	3.20991e-06	0.00131168	0.0226592
c__Anaerolineae	0	7.2223e-05	6.31951e-05	0	0.00548813	0.0601952
c__Bacteroidia	0.0702489	0.0517622	0.0427425	0.109237	0.0123016	0.0902099
c__Betaproteobacteria	4.81487e-05	0.00382782	0.00236079	0.000898775	0.0228254	0.122082
c__Clostridia	0.0943072	0.1416	0.0991532	0.197772	0.0185706	0.107834
c__Cytophagia	0	0.000122779	0.000216669	4.81487e-05	0.00334003	0.0443838
c__Flavobacteriia	0	1.44446e-05	0	9.62974e-05	0.0262181	0.129405
c__Gemmatimonadetes	0	0.000303337	0.000266322	3.85189e-05	0.00124803	0.0226592
c__Ignavibacteria	0	5.77784e-05	2.25697e-05	0	0.0195028	0.108857
c__Nitrospira	1.60496e-05	7.2223e-05	9.02788e-05	6.41982e-06	0.0158255	0.0999125
c__Sphingobacteriia	0	0.000101112	0.000153474	2.24694e-05	0.028818	0.134549
f__Acidimicrobiaceae	0	6.50007e-05	7.6737e-05	1.28396e-05	0.0126633	0.0902099
f__Anaerolineaceae	0	7.2223e-05	6.31951e-05	0	0.00548813	0.0601952
f__Bacillaceae 1	3.20991e-05	0.000166113	0.000261808	0.00106569	0.0056006	0.0602821
f__Bacteroidaceae	0.018794	0.0480716	0.0308121	0.0847288	0.00146132	0.0240422
f__Burkholderiales_incertae_sedis	0	6.50007e-05	5.86812e-05	3.20991e-06	0.0335152	0.149994
f__Caulobacteraceae	0	0.000108335	0.000103821	2.56793e-05	0.00623002	0.0621428
f__Cellulomonadaceae	0	5.05561e-05	6.31951e-05	6.41982e-06	0.00580476	0.0607741
f__Chitinophagaceae	0	7.94453e-05	0.00012639	9.62974e-06	0.00999368	0.0815314
f__Clostridiales_Incertae Sedis XI	0.00436548	0.000137224	0.000103821	0.000128396	0.0108601	0.0852764
f__Clostridiales_Incertae Sedis XIII	0	7.2223e-06	3.61115e-05	0	0.00938481	0.0800605
f__Comamonadaceae	0	0.000137224	0.000167016	5.45685e-05	0.00355822	0.0463911
f__Cystobacteraceae	0	3.61115e-05	4.51394e-05	0	0.0182068	0.107575
f__Cytophagaceae	0	0.000108335	0.000162502	2.56793e-05	0.00256448	0.0381821
f__Enterococcaceae	0.0425795	0.0634624	0.0349514	0.0182066	0.00484792	0.0567185
f__Flavobacteriaceae	0	1.44446e-05	0	9.62974e-05	0.0262181	0.129405
f__Gaiellaceae	0	0.000209447	0.000284378	1.28396e-05	8.93902e-05	0.00882409
f__Gemmatimonadaceae	0	0.000303337	0.000266322	3.85189e-05	0.00124803	0.0226592
f__Geobacteraceae	0	0.000130001	0.000252781	0	0.000449047	0.0126729
f__Geodermatophilaceae	0	6.50007e-05	5.86812e-05	3.20991e-06	0.00992004	0.0815314
f__Gracilibacteraceae	0	0.000108335	0.000108335	0	0.00040465	0.0126729
f__Hyphomicrobiaceae	1.60496e-05	6.50007e-05	8.12509e-05	3.20991e-06	0.0251199	0.128577
f__Ignavibacteriaceae	0	5.77784e-05	2.25697e-05	0	0.0195028	0.108857
f__Intrasporangiaceae	0	3.61115e-05	5.86812e-05	3.20991e-05	0.0124696	0.0902099
f__Lachnospiraceae	0.0511018	0.0629135	0.0261492	0.117785	0.00244727	0.0375791
f__Lactobacillaceae	0.0198052	0.0063484	0.02461	0.00205434	0.000823387	0.0192103
f__Methylobacteriaceae	0	2.88892e-05	6.31951e-05	2.88892e-05	0.0414334	0.177355
f__Methylophilaceae	0	0.000130001	0.000103821	0	0.0162864	0.0999125
f__Mycobacteriaceae	0	3.61115e-05	7.6737e-05	1.28396e-05	0.0132551	0.0906862
f__Nitrospiraceae	1.60496e-05	7.2223e-05	9.02788e-05	6.41982e-06	0.0158255	0.0999125
f__Nocardioidaceae	0	0.000130001	9.93067e-05	1.92595e-05	0.00459826	0.0567185
f__Pasteurellaceae	4.81487e-05	0.000101112	0.000329518	0.00198373	0.000334648	0.0126729
f__Peptococcaceae 2	0	9.38899e-05	0.000117362	0	0.000361602	0.0126729
f__Peptoniphilaceae	0.000513586	0.00018778	0.00140384	4.17289e-05	0.043079	0.179323
f__Peptostreptococcaceae	0.0151187	0.0180485	0.015221	0.00839713	0.00376901	0.0482293
f__Prolixibacteraceae	0	1.44446e-05	4.06255e-05	0	0.0160179	0.0999125
f__Promicromonosporaceae	0	2.16669e-05	3.61115e-05	0	0.0171146	0.103739
f__Rhodobacteraceae	0	0.000151668	9.47927e-05	2.56793e-05	0.0117113	0.0889286
f__Rhodobiaceae	0	5.05561e-05	2.70836e-05	0	0.0163388	0.0999125
f__Rhodocyclaceae	0	0.0011339	0.00101564	3.20991e-06	0.000264966	0.0126729
f__Rhodospirillaceae	0	0.000433338	0.000455908	6.41982e-06	0.000278108	0.0126729
f__Sinobacteraceae	0	0.000137224	9.93067e-05	3.5309e-05	0.0136115	0.0922115
f__Sneathiellaceae	0	3.61115e-05	3.15976e-05	0	0.0418363	0.177355
f__Solirubrobacteraceae	0	6.50007e-05	7.2223e-05	0	0.00775171	0.069564
f__Thioalkalispiraceae	0	7.2223e-06	2.25697e-05	0	0.0277412	0.132201
g__Acidaminococcus	0	0.00782175	0.000338545	6.41982e-06	0.0241501	0.125472
g__Adhaeribacter	0	0	3.15976e-05	0	0.0231396	0.122082
g__Agromyces	0	2.88892e-05	3.15976e-05	0	0.0162003	0.0999125
g__Anaeromyxobacter	0	3.61115e-05	4.06255e-05	0	0.0184025	0.107764
g__Anaerovorax	0	7.2223e-06	3.61115e-05	0	0.00938481	0.0800605
g__Aquabacterium	0	5.05561e-05	5.86812e-05	3.20991e-06	0.0336455	0.149994
g__Atopobium	0	0.000122779	0.000252781	0.000179755	0.0208796	0.113605
g__Azoarcus	0	4.33338e-05	3.61115e-05	0	0.0307527	0.141652
g__Azospirillum	0	0.000108335	0.000108335	0	0.00452494	0.0567185
g__Bacillus	0	0.000166113	0.000252781	0.00103038	0.00151866	0.0244046
g__Bacteroides	0.018794	0.0480716	0.0308121	0.0847288	0.00146132	0.0240422
g__Blastococcus	0	6.50007e-05	4.51394e-05	3.20991e-06	0.0195345	0.108857
g__Blautia	0.00694946	0.0157446	0.00131356	0.0252781	4.8246e-05	0.00882409
g__Butyricicoccus	0	0.000115557	0.000943413	9.62974e-06	0.000589714	0.0150923
g__Chelativorans	0	5.05561e-05	4.51394e-06	9.62974e-06	0.0238429	0.124814
g__Clostridium III	0	5.05561e-05	4.51394e-05	0	0.00997468	0.0815314
g__Clostridium XI	0.0151187	0.0180413	0.015212	0.00825268	0.00259705	0.0381821
g__Clostridium XVIII	0.000449388	0.00322837	0.000798967	0.00707465	0.000750236	0.0185147
g__Coprococcus	1.60496e-05	0	0	0	0.0129903	0.0906694
g__Devosia	0	5.05561e-05	5.86812e-05	3.20991e-06	0.025932	0.129405
g__Elizabethkingia	0	1.44446e-05	0	9.30875e-05	0.0262181	0.129405
g__Enterococcus	0.0425795	0.0634624	0.0349514	0.0182066	0.00484792	0.0567185
g__Eubacterium	0.00170125	0.00157446	0.000117362	5.45685e-05	0.0422309	0.177936
g__Faecalibacterium	1.60496e-05	0	4.51394e-06	0.000423708	0.00803649	0.0711951
g__Ferrovibrio	0	3.61115e-05	3.15976e-05	0	0.0418363	0.177355
g__Finegoldia	0.00394819	8.66676e-05	1.35418e-05	9.95073e-05	0.000458499	0.0126729
g__Flavisolibacter	0	5.77784e-05	6.31951e-05	0	0.0100292	0.0815314
g__Gaiella	0	0.000209447	0.000284378	1.28396e-05	8.93902e-05	0.00882409
g__Geminicoccus	0	5.77784e-05	7.2223e-05	6.41982e-06	0.0107179	0.0851269
g__Gemmatimonas	0	0.000303337	0.000266322	3.85189e-05	0.00124803	0.0226592
g__Gemmiger	0	0.000411671	0.00280316	2.56793e-05	0.024471	0.12619
g__Geobacter	0	0.000130001	0.000252781	0	0.000449047	0.0126729
g__Gp10	0	0.000137224	0.000121876	9.62974e-06	0.00110874	0.0226592
g__Gp16	0	0.000447783	0.000388199	2.56793e-05	0.000347522	0.0126729
g__Gp25	0	2.16669e-05	3.61115e-05	0	0.0397509	0.173847
g__Gp3	0	0.000231114	0.000203127	6.41982e-06	0.00296332	0.0417889
g__Gp4	0	0.000101112	9.93067e-05	3.85189e-05	0.00895879	0.0783611
g__Gp6	1.60496e-05	0.000476672	0.000383685	0.000128396	0.0070963	0.0671718
g__Gp7	0	0.000339448	0.000306948	3.20991e-06	0.00131168	0.0226592
g__Gracilibacter	0	0.000108335	0.000103821	0	0.000410342	0.0126729
g__Haemophilus	4.81487e-05	0.000101112	0.000311462	0.00196447	0.000120757	0.0104304
g__Herbaspirillum	1.60496e-05	0	4.51394e-06	7.06181e-05	0.0333362	0.149994
g__Ilumatobacter	0	6.50007e-05	7.6737e-05	1.28396e-05	0.0126633	0.0902099
g__Isoptericola	0	2.16669e-05	3.15976e-05	0	0.0400428	0.174023
g__Janibacter	0	3.61115e-05	5.41673e-05	3.20991e-05	0.0126449	0.0902099
g__Lachnospiracea_incertae_sedis	0.00304942	0.0349126	0.00410317	0.0537018	0.000274852	0.0126729
g__Lacibacterium	0	2.88892e-05	4.06255e-05	0	0.00748942	0.0690025
g__Lactobacillus	0.0198052	0.0063484	0.024285	0.00205434	0.000834023	0.0192103
g__Leifsonia	0	0	4.51394e-06	0.000237534	0.0309544	0.141652
g__Magnetospirillum	0	6.50007e-05	2.25697e-05	0	0.0178047	0.106983
g__Megamonas	3.20991e-05	0	0	0.000436548	0.0049249	0.0567185
g__Megasphaera	0.000272843	0.0260364	0.00593583	0.000500746	5.12119e-06	0.00353874
g__Methyloceanibacter	0	5.05561e-05	2.70836e-05	0	0.0163388	0.0999125
g__Methylophilus	0	0.000130001	9.47927e-05	0	0.0308004	0.141652
g__Methyloversatilis	0	0.000982233	0.000902788	0	7.92251e-05	0.00882409
g__Microvirga	0	2.88892e-05	5.86812e-05	1.92595e-05	0.0312458	0.142045
g__Mycobacterium	0	3.61115e-05	7.6737e-05	1.28396e-05	0.0132551	0.0906862
g__Negativicoccus	0.00112347	0.000339448	0.000659035	0.000141236	0.00567054	0.0602821
g__Nitrospira	1.60496e-05	7.2223e-05	9.02788e-05	6.41982e-06	0.0158255	0.0999125
g__Ohtaekwangia	0	7.2223e-06	4.96533e-05	0	0.0264627	0.129686
g__Olsenella	0.011026	0.000144446	0.000884732	0.000189385	0.000295156	0.0126729
g__Ornatilinea	0	3.61115e-05	4.96533e-05	0	0.00732903	0.0684373
g__Parabacteroides	0.0490314	0.00146613	0.00263163	0.0197153	0.0115722	0.0889286
g__Pediococcus	0	0	0.000325004	0	0.0231443	0.122082
g__Pedomicrobium	1.60496e-05	0	0	0	0.0129903	0.0906694
g__Peptoniphilus	0.000513586	0.00018778	0.00140384	4.17289e-05	0.043079	0.179323
g__Pontibacter	0	0.000108335	0.000117362	0	0.00121509	0.0226592
g__Providencia	0.00333831	7.2223e-06	0	1.60496e-05	2.04084e-05	0.00705111
g__Pseudonocardia	0	7.2223e-06	2.25697e-05	0	0.0277412	0.132201
g__Rhizobacter	0	9.38899e-05	6.77091e-05	0	0.0199157	0.110094
g__Romboutsia	0	7.2223e-06	9.02788e-06	0.000144446	0.000523083	0.0139019
g__Rubellimicrobium	0	8.66676e-05	4.96533e-05	3.20991e-06	0.00601265	0.0620111
g__Skermanella	0	2.88892e-05	3.15976e-05	0	0.0211187	0.114008
g__Solirubrobacter	0	6.50007e-05	7.2223e-05	0	0.00775171	0.069564
g__Thioprofundum	0	7.2223e-06	2.25697e-05	0	0.0277412	0.132201
o__Acidimicrobiales	0	0.000173335	0.000252781	2.56793e-05	0.0018828	0.0295686
o__Alphaproteobacteria_incertae_sedis	0	5.77784e-05	7.2223e-05	6.41982e-06	0.0107179	0.0851269
o__Anaerolineales	0	7.2223e-05	6.31951e-05	0	0.00548813	0.0601952
o__Bacteroidales	0.0702489	0.0517622	0.0427425	0.109237	0.0123016	0.0902099
o__Burkholderiales	3.20991e-05	0.00226058	0.000943413	0.000796058	0.027164	0.132185
o__Caulobacterales	0	0.000108335	0.000103821	2.56793e-05	0.00623002	0.0621428
o__Chromatiales	0	5.77784e-05	4.96533e-05	1.92595e-05	0.0347927	0.154114
o__Clostridiales	0.0943072	0.141449	0.0990178	0.197772	0.0182146	0.107575
o__Cytophagales	0	0.000122779	0.000216669	4.81487e-05	0.00334003	0.0443838
o__Desulfuromonadales	0	0.000144446	0.000279864	0	0.000457494	0.0126729
o__Flavobacteriales	0	1.44446e-05	0	9.62974e-05	0.0262181	0.129405
o__Gaiellales	0	0.000209447	0.000284378	1.28396e-05	8.93902e-05	0.00882409
o__Gemmatimonadales	0	0.000303337	0.000266322	3.85189e-05	0.00124803	0.0226592
o__Ignavibacteriales	0	5.77784e-05	2.25697e-05	0	0.0195028	0.108857
o__Methylophilales	0	0.000130001	0.000103821	0	0.0162864	0.0999125
o__Myxococcales	1.60496e-05	0.000317781	0.00029792	8.66676e-05	0.00706706	0.0671718
o__Nitrospirales	1.60496e-05	7.2223e-05	9.02788e-05	6.41982e-06	0.0158255	0.0999125
o__Pasteurellales	4.81487e-05	0.000101112	0.000329518	0.00198373	0.000334648	0.0126729
o__Rhodobacterales	0	0.000151668	9.47927e-05	2.56793e-05	0.0117113	0.0889286
o__Rhodocyclales	0	0.0011339	0.00101564	3.20991e-06	0.000264966	0.0126729
o__Rhodospirillales	0	0.000570562	0.000577784	6.41982e-05	0.000346664	0.0126729
o__Sneathiellales	0	3.61115e-05	3.15976e-05	0	0.0418363	0.177355
o__Solirubrobacterales	0	7.94453e-05	7.6737e-05	6.41982e-06	0.0202401	0.110999
o__Sphingobacteriales	0	0.000101112	0.000153474	2.24694e-05	0.028818	0.134549
p__Acidobacteria	1.60496e-05	0.00191391	0.00166564	0.000292102	0.00482727	0.0567185
p__Bacteroidetes	0.070265	0.0520511	0.0431803	0.109439	0.0287344	0.134549
p__Chloroflexi	0	0.000209447	0.000185072	0.000118767	0.0027026	0.0389061
p__Gemmatimonadetes	0	0.000303337	0.000266322	3.85189e-05	0.00124803	0.0226592
p__Ignavibacteriae	0	5.77784e-05	2.25697e-05	0	0.0195028	0.108857
p__Nitrospirae	1.60496e-05	7.2223e-05	9.02788e-05	6.41982e-06	0.0158255	0.0999125
