# Supplementary material for: Dynamic Changes of the Gut Microbiota in Preterm Infants With Different Gestational Age
Source: Front Microbiol. 2022 Jun 30;13:923273. doi: 10.3389/fmicb.2022.923273 (PMC9279133; doi:10.3389/fmicb.2022.923273)
Supplement: Supplementary file 1 [file Data_Sheet_1.zip › Supplementary Material/Supplementary Table 5.xls]

## Sheet: taxall_diff.marker.filt
taxonname	mean(EP-D365)	mean(VP-D365)	mean(MP-D365)	mean(T-D365)	pvalue	fdr
c__Actinobacteria	0.384058	0.199111	0.156507	0.171724	0.0148124	0.137459
c__Bacilli	0.0954788	0.0250855	0.0379068	0.0273441	0.0118312	0.123673
c__Clostridia	0.182965	0.430867	0.53248	0.438083	0.00115645	0.0345124
c__Fusobacteriia	0	0.0279102	0.000495244	0.000179463	0.00163401	0.0361405
c__Gammaproteobacteria	0.078699	0.0456771	0.0483791	0.0386809	0.0133506	0.1321
f__Actinomycetaceae	0.000770379	0.000144446	0.000185716	0.000267006	0.0320043	0.20396
f__Alteromonadaceae	0	3.20991e-05	0	0	0.0074725	0.102202
f__Bacteroidaceae	0.0780249	0.182451	0.0600277	0.21297	0.00743228	0.102202
f__Bifidobacteriaceae	0.381482	0.196559	0.1553	0.167321	0.0160857	0.137459
f__Coriobacteriaceae	0.000409264	0.000770379	0.000629372	0.00355863	0.010803	0.119468
f__Ectothiorhodospiraceae	2.40743e-05	3.20991e-05	0	0	0.0189434	0.154842
f__Enterobacteriaceae	0.0761471	0.0399634	0.0427354	0.0345489	0.00890671	0.110417
f__Enterococcaceae	0.0792768	0.0121977	0.00961598	0.00744991	0.00128504	0.0345124
f__Eubacteriaceae	0.000890751	0.000112347	0.000392068	4.81487e-05	0.0181446	0.151609
f__Fusobacteriaceae	0	0.0278941	0.000495244	0.000179463	0.00198035	0.03919
f__Labilitrichaceae	2.40743e-05	0	0	0	0.0251721	0.169013
f__Lachnospiraceae	0.144061	0.290786	0.373868	0.326444	0.00554564	0.0992934
f__Prevotellaceae	7.2223e-05	0.000176545	0.0255773	0.000643441	0.000325641	0.0136046
f__Ruminococcaceae	0.00669267	0.116873	0.128062	0.0786925	0.000196808	0.0105714
g__Acidaminococcus	0.000866676	0.00271238	0.000196034	0.000100675	0.00980241	0.115178
g__Actinomyces	0.000770379	0.000144446	0.000185716	0.000267006	0.0320043	0.20396
g__Anaerotruncus	0	0	2.06351e-05	9.62974e-05	0.0208806	0.167045
g__Bacteroides	0.0780249	0.182451	0.0600277	0.21297	0.00743228	0.102202
g__Bifidobacterium	0.381482	0.196543	0.1553	0.167308	0.0160857	0.137459
g__Bosea	0	4.81487e-05	1.03176e-05	0	0.0455664	0.276338
g__Butyricicoccus	0.000337041	0.0177027	0.00309527	0.000866676	0.000105213	0.00791198
g__Butyricimonas	0	0.000224694	0	0	0.00748366	0.102202
g__Clostridium IV	7.2223e-05	0.00128396	0.00231114	0.00314717	0.000899655	0.033827
g__Clostridium XI	0.0150465	0.0120051	0.00630404	0.00621118	0.0242036	0.169013
g__Clostridium XlVa	0.00486302	0.0161619	0.0132581	0.0172504	0.0440268	0.271379
g__Collinsella	0.000144446	0.000337041	0.000247622	0.00295896	0.0130907	0.1321
g__Coprococcus	0	0.00035309	7.2223e-05	3.06401e-05	0.00910349	0.110417
g__Dialister	0.000144446	0.00144446	0.00114525	0.00160642	0.0249942	0.169013
g__Enterococcus	0.0792768	0.0121816	0.00961598	0.00744991	0.00128504	0.0345124
g__Escherichia/Shigella	0.0661804	0.0340411	0.0348425	0.0245646	0.00740129	0.102202
g__Eubacterium	0.000890751	4.81487e-05	0.00034048	4.37715e-05	0.0232232	0.169013
g__Faecalibacterium	0.00269633	0.0711638	0.103196	0.0605929	0.000166109	0.0104095
g__Fusicatenibacter	0.0054408	0.0303818	0.0406925	0.0254488	0.0152536	0.137459
g__Fusobacterium	0	0.0278941	0.000495244	0.000179463	0.00198035	0.03919
g__Gemmiger	2.40743e-05	0.0127434	0.00746992	0.00321283	5.85536e-05	0.0066248
g__Gordonibacter	9.62974e-05	1.60496e-05	2.06351e-05	2.18858e-05	0.0239187	0.169013
g__Labilithrix	2.40743e-05	0	0	0	0.0251721	0.169013
g__Megamonas	2.40743e-05	0.000337041	9.28582e-05	0.00275761	0.0311523	0.20396
g__Megasphaera	0.000216669	0.00345066	0.0591094	0.0131358	5.89231e-05	0.0066248
g__Mitsuokella	0	0.000112347	2.06351e-05	0	0.0488762	0.287148
g__Pelomonas	2.40743e-05	0	0	0	0.0251721	0.169013
g__Porphyromonas	7.2223e-05	0	0	4.37715e-06	0.00740366	0.102202
g__Prevotella	4.81487e-05	0.000144446	0.0255773	0.000625933	0.000245538	0.0115403
g__Roseburia	0.00108335	0.00799268	0.0377314	0.0128995	7.04766e-05	0.0066248
g__Ruminococcus	0.000337041	0.00242348	0.00580879	0.00403136	0.00761077	0.102202
g__Ruminococcus2	0.000698156	0.0210731	0.0291059	0.0107984	4.65735e-05	0.0066248
g__Sandaracinobacter	2.40743e-05	0	0	0	0.0251721	0.169013
g__Turicibacter	2.40743e-05	3.20991e-05	0.000412703	0.000319532	0.0487894	0.287148
o__Bifidobacteriales	0.381482	0.196559	0.1553	0.167321	0.0160857	0.137459
o__Clostridiales	0.182965	0.430867	0.53248	0.438083	0.00115645	0.0345124
o__Coriobacteriales	0.000409264	0.000770379	0.000629372	0.00355863	0.010803	0.119468
o__Enterobacteriales	0.0761471	0.0399634	0.0427354	0.0345489	0.00890671	0.110417
o__Fusobacteriales	0	0.0279102	0.000495244	0.000179463	0.00163401	0.0361405
o__Lactobacillales	0.0953344	0.0250052	0.0378036	0.027274	0.011841	0.123673
o__Myxococcales	2.40743e-05	0	0	0	0.0251721	0.169013
p__Actinobacteria	0.384058	0.199159	0.156538	0.171733	0.0148291	0.137459
p__Firmicutes	0.351967	0.501324	0.676575	0.539821	0.00231591	0.0435392
p__Fusobacteria	0	0.0279102	0.000495244	0.000179463	0.00163401	0.0361405
p__Proteobacteria	0.0835861	0.0541031	0.066342	0.0496369	0.0360531	0.225933
